# Supplementary material for: Implementing Standardized Patient Caregivers to Practice Difficult Conversations in a Pediatric Dentistry Course
Source: MedEdPORTAL. 2022 Jan 3;18:11201. doi: 10.15766/mep_2374-8265.11201 (PMC8720916; doi:10.15766/mep_2374-8265.11201)
Supplement: Supplementary file 1 — SP 1 Case.docxSP 1 Door Note.docxSP 2 Case.docxSP 2 Door Note.docxSP 3 Case.docxSP 3 Door Note.docxExample Interview Video.mp4Communication Rubric.docxReflection Prompts.docxFacilitators Guide.docx [file mep_2374-8265.11201-s001.zip]

Archive with 11 entries (11 files):
- A. SP 1 Case.docx
- B. SP 1 Door Note.docx
- D. SP 2 Door Note.docx
- E. SP 3 Case.docx
- F. SP 3 Door Note.docx
- G. Example Interview Video.mp4
- H. Communication Rubric.docx
- I. Reflection Prompts.docx
- C. SP 2 Case.docx
- J. Facilitators Guide.docx
- Educational_Summary_Report_11201.pdf
